# Supplementary material for: Development and validation of ultra performance liquid chromatography tandem mass spectrometry (UPLC-MS/MS) method to quantify monotropein in blueberries
Source: PLoS One. 2025 Nov 21;20(11):e0329723. doi: 10.1371/journal.pone.0329723 (PMC12637891; doi:10.1371/journal.pone.0329723)
Supplement: S2 Table — (XLSX) [file pone.0329723.s002.xlsx]

## Sheet: raw BB data
Sample Name	replicate no	Weight (mg)	ng MTP/mg BB dw
V. calycinum	Rep 1	50.5	469.877
	Rep 2	52.5	477.602
	Rep 3	51.8	484.973
Nene	Rep 1	51.7	458.547
	Rep 2	55	385.992
	Rep 3	51.8	484.056
Red Button	Rep 1	50.9	325.074
	Rep 2	50.2	331.346
	Rep 3	52.6	329.782
V. cylindricum	Rep 1	51.6	834.273
	Rep 2	54.2	785.536
	Rep 3	54.2	785.139
V. Floribundum	Rep 1	50.5	1021.42
	Rep 2	51.9	1051.72
	Rep 3	50.9	1058.84
V. consanguicum	Rep 1	50.6	975.074
	Rep 2	51.9	908.029
	Rep 3	52.7	955.33
V.reticulatum HIL-2009-005	Rep 1	51.1	366.429
	Rep 2	51.5	371.587
	Rep 3	53.7	376.255
V. erythrocarpon	Rep 1	51.9	759.246
	Rep 2	53.7	849.031
	Rep 3	53.8	846.26
V.vitisidae	Rep 1	51.4	93.7005
	Rep 2	53.8	89.279
	Rep 3	54.1	99.2959
V. varingifolium	Rep 1	53.8	1445.92
	Rep 2	50.3	1550.46
	Rep 3	54.4	1499.37
V. myrtoides	Rep 1	51.3	1857.79
	Rep 2	50.9	1780.89
	Rep 3	52.1	1781.29
V. meridionale	Rep 1	51.2	1069.87
	Rep 2	51.1	1078.95
	Rep 3	50.9	1105.06
V.Poasanum	Rep 1	50.9	1816.31
	Rep 2	52.7	1723.55
	Rep 3	54.7	1660.72
V. darrowii	Rep 1	54.7	98.7478
	Rep 2	52.8	98.1555
	Rep 3	52.3	106.161
Kilercarcaldua	Rep 1	50.4	615.034
	Rep 2	51.2	687.352
	Rep 3	50.1	626.26
Concord	Rep 1	52	0
	Rep 2	51.3	0
	Rep 3	51.5	0
Cara	Rep 1	53.5	0
	Rep 2	51.8	0
	Rep 3	51.7	0
Ornablue	Rep 1	51.9	47.7139
	Rep 2	50.9	48.4946
	Rep 3	51.7	44.8366
Ozarkblue	Rep 1	51	81.6667
	Rep 2	51.6	77.5961
	Rep 3	51.9	75.7943
Bluehaven	Rep 1	53.8	41.4556
	Rep 2	50.8	40.8612
	Rep 3	51.8	40.5891
Blueridge	Rep 1	52.8	0
	Rep 2	51.6	0
	Rep 3	52.8	0
Summit	Rep 1	52.9	62.8966
	Rep 2	51.8	65.8432
	Rep 3	53	62.3915
V. hybrid	Rep 1	51.8	27.4048
	Rep 2	51.5	26.2084
	Rep 3	53.2	26.1091
Krewer	Rep 1	54.1	925.836
	Rep 2	51.8	1009.7
	Rep 3	52.2	915.097
Titan	Rep 1	53.8	1382.11
	Rep 2	50.9	1492.96
	Rep 3	52.1	1504.42
Tifblue	Rep 1	53.7	414.239
	Rep 2	51.8	403.753
	Rep 3	50.7	429.607
Morris	Rep 1	51.9	201.095
	Rep 2	52.2	190.248
	Rep 3	50.9	197.085
Draper	Rep 1	51.7	0
	Rep 2	51.9	0
	Rep 3	52.6	0
